# Supplementary material for: Aquatic Hyphomycetes from streams on Madeira Island (Portugal)
Source: Biodivers Data J. 2020 Jul 8;8:e53690. doi: 10.3897/BDJ.8.e53690 (PMC7363711; doi:10.3897/BDJ.8.e53690)
Supplement: Supplementary material 1 — Sampling codes and location of the 40 studied stream sites on Madeira island [file bdj-08-e53690-s001.csv]

Samplingcode	Stream	Municipality	Sampling date	Latitude (ºN)	Longitude(ºW)	Altitude(m)
MAD01	Ribeira dos Socorridos	Camara de Lobos	28/04/2015	32.66319	-16.9606	85
MAD02	Ribeira Brava	Ribeira brava	28/04/2015	32.73395	-17.021	409
MAD03	Ribeira da Vargem	São Vicente	28/04/2015	32.76807	-17.0305	450
MAD04	Ribeira de São Vicente	São Vicente	28/04/2015	32.77415	-17.0245	325
MAD05	Ribeira Grande	São Vicente	28/04/2015	32.77599	-17.0244	311
MAD06	Ribeira Grande	São Vicente	28/04/2015	32.28433	-16.7232	60
MAD07	Ribeira Brava	São Vicente	28/04/2015	32.75216	-17.0244	903
MAD08	Ribeira Brava	São Vicente	28/04/2015	32.74842	-17.0257	833
MAD09	Ribeira dos Socorridos	Camara de Lobos	29/04/2015	32.74522	-16.9591	826
MAD10	Ribeira da Gomeira	Camara de Lobos	29/04/2015	32.74572	-16.9646	725
MAD11	Corgo da Ribeira de Anéis	Camara de Lobos	29/04/2015	32.74059	-16.9652	780
MAD12	Ribeira do Cidrão	Camara de Lobos	29/04/2015	32.72749	-16.9653	597
MAD13	Ribeira do Machico	Machico	29/04/2015	32.71876	-16.7642	10
MAD14	Ribeira do Juncal	Machico	29/04/2015	32.77081	-16.8289	36
MAD15	Ribeira do Juncal	Machico	29/04/2015	32.76142	-16.8376	187
MAD16	Ribeira do Faial	Machico	29/04/2015	32.74741	-16.8313	560
MAD17	Ribeira do Machico	Machico	29/04/2015	32.73962	-16.8347	624
MAD18	Ribeira Primeira	Machico	29/04/2015	32.73101	-16.8388	791
MAD19	Ribeira do Machico	Machico	29/04/2015	32.73715	-16.8493	877
MAD20	Ribeira de Santa Cruz	Santa Cruz	29/04/2015	32.68695	-16.792	7
MAD21	Ribeira da Janela	Porto Moniz	30/04/2015	32.85522	-17.1537	81
MAD22	Ribeira do Alecrim	Porto Moniz	30/04/2015	32.75164	-17.1121	1391
MAD23	Ribeira da Janela	Porto Moniz	30/04/2015	32.7603	-17.1241	1089
MAD24	Ribeira da Janela	Porto Moniz	30/04/2015	32.76077	-17.1283	1041
MAD25	Ribeira dos Cedros	Porto Moniz	30/04/2015	32.76582	-17.1256	899
MAD26	Ribeira da Janela	Porto Moniz	30/04/2015	32.76503	-17.1324	1003
MAD27	Ribeira da Janela	Porto Moniz	30/04/2015	32.76191	-17.1252	1271
MAD28	Ribeira do Alecrim	Porto Moniz	30/04/2015	32.7535	-17.129	1182
MAD29	Ribeira Frio	Santana	01/05/2015	32.72254	-16.8897	846
MAD30	Córrego do Arrochete	Santana	01/05/2015	32.73768	-16.8864	637
MAD31	Ribeira da Metade	Santana	01/05/2015	32.74293	-16.9064	686
MAD32	Ribeira das Lajes	Santana	01/05/2015	32.73838	-16.9057	23
MAD33	Ribeira de São Roque do Faial	Santana	01/05/2015	32.78725	-16.8497	42
MAD34	Ribeira Seca	Santana	01/05/2015	32.78758	-16.8505	103
MAD35	Ribeira de São Jorge	Santana	01/05/2015	32.81442	-16.9044	121
MAD36	Ribeira dos Arcos	Santana	01/05/2015	32.81342	-16.904	517
MAD37	Ribeira de São Jorge	Santana	01/05/2015	32.82849	-16.8978	21
MAD38	Ribeira de Santa Luzia	Funchal	02/05/2015	32.67818	-16.9182	25
MAD39	Ribeira da Fonte do Bugio	Calheta	02/05/2015	32.72153	-17.1784	22
MAD40	Ribeira da Ponta do Sol	Ponta do Sol	02/05/2015	32.68030	-17.1052	85
