# Supplementary material for: Aquatic Hyphomycetes from streams on Madeira Island (Portugal)
Source: Biodivers Data J. 2020 Jul 8;8:e53690. doi: 10.3897/BDJ.8.e53690 (PMC7363711; doi:10.3897/BDJ.8.e53690)
Supplement: Supplementary material 2 — Presence of aquatic hyphomycetes taxa in 40 Madeiran stream sites and total taxa richness of each stream site [file bdj-08-e53690-s002.csv]

Aquatic hyphomyceteSpecies	MAD01	MAD02	MAD03	MAD04	MAD05	MAD06	MAD07	MAD08	MAD09	MAD10	MAD11	MAD12	MAD13	MAD14	MAD15	MAD16	MAD17	MAD18	MAD19	MAD20	MAD21	MAD22	MAD23	MAD24	MAD25	MAD26	MAD27	MAD28	MAD29	MAD30	MAD31	MAD32	MAD33	MAD34	MAD35	MAD36	MAD37	MAD38	MAD39	MAD40
Alatospora acuminata Ingold				*											*	*		*																			*
Anguillospora crassa Ingold								*							*			*				*											*
Articulospora tetracladia Ingold	*	*	*		*	*	*	*	*	*	*				*	*		*	*		*	*	*	*	*	*	*	*	*	*		*	*	*		*	*	*
Campylospora chaetocladia Ranzoni		*		*	*	*		*		*			*		*						*					*							*	*		*	*	*		*
Clavariopsis aquatica De Wild.	*	*	*	*	*		*	*	*	*	*	*			*	*	*				*			*	*	*	*	*		*	*	*	*	*	*	*	*	*		*
Clavatospora longibrachiata (Ingold) Sv. Nilsson ex Marvanová & Sv. Nilsson				*			*		*								*	*				*			*	*				*
Fontanospora eccentrica (R.H. Petersen) Dyko							*				*																			*							*
Geniculospora inflata (Ingold) Sv. Nilsson ex Marvanová & Sv. Nilsson																								*		*				*
Heliscus lugdunensis Sacc. & Therry		*	*				*	*	*					*	*		*	*								*	*	*		*
Heliscus submersus H.J. Huds.				*			*							*	*	*					*												*			*	*		*
Lemonniera aquatica De Wild.	*				*		*		*	*		*			*	*	*	*	*					*	*	*	*	*		*	*	*				*	*	*		*
Lemonniera De Wild.										*																				*
Lunulospora curvula Ingold	*	*	*	*	*	*	*	*	*	*	*	*		*	*	*	*	*		*	*		*	*	*	*		*			*	*	*	*	*	*	*	*	*	*
Mycofalcella calcarata Marvanová, Om-Kalth. & J. Webster		*		*			*	*										*											*
Tetrachaetum elegans Ingold	*			*	*		*	*	*			*				*	*	*	*					*	*	*	*	*		*	*	*		*				*
Tetracladium furcatum Descals	*																																					*
Tetracladium marchalianum De Wild.	*	*	*	*	*	*	*	*	*	*	*	*		*	*							*		*		*				*	*	*	*	*		*	*	*	*	*
Tetracladium setigerum (Grove) Ingold	*	*													*
Tricladium chaetocladium Ingold	*			*	*		*	*				*		*	*	*	*	*	*					*		*			*	*	*	*			*	*
Triscelophorus acuminatus Nawawi	*							*							*	*	*	*			*								*	*		*		*	*	*		*
Triscelophorus monosporus Ingold	*	*		*	*	*	*	*		*		*		*	*	*	*	*			*				*				*				*	*	*	*	*	*
Total species richness (no. species/stream)	11	9	5	11	9	5	13	12	8	8	5	7	1	6	14	10	9	12	4	1	7	4	2	8	7	11	5	6	5	12	6	8	8	8	5	10	10	10	3	5
