# Supplementary material for: Aquatic Hyphomycetes from streams on Madeira Island (Portugal)
Source: Biodivers Data J. 2020 Jul 8;8:e53690. doi: 10.3897/BDJ.8.e53690 (PMC7363711; doi:10.3897/BDJ.8.e53690)
Supplement: Supplementary material 3 — Aquatic Hyphomycetes from insular streams (Madeira, Portugal) [file bdj-08-e53690-s003.xml]

<eml:eml xmlns:eml="eml://ecoinformatics.org/eml-2.1.1"
         xmlns:dc="http://purl.org/dc/terms/"
         xmlns:xsi="http://www.w3.org/2001/XMLSchema-instance"
         xsi:schemaLocation="eml://ecoinformatics.org/eml-2.1.1 http://rs.gbif.org/schema/eml-gbif-profile/1.1/eml.xsd"
         packageId="932927e7-ef5b-42ca-add3-bd07e0c3b871/v1.5" system="http://gbif.org" scope="system"
         xml:lang="eng">

<dataset>
  <alternateIdentifier>932927e7-ef5b-42ca-add3-bd07e0c3b871</alternateIdentifier>
  <alternateIdentifier>http://ipt.gbif.pt/ipt/resource?r=aquaticmad</alternateIdentifier>
  <title xml:lang="eng">Aquatic Hyphomycetes from insular streams (Madeira, Portugal)</title>
      <creator>
    <individualName>
        <givenName>Pedro</givenName>
      <surName>Raposeiro</surName>
    </individualName>
    <organizationName>CIBIO, Research Center in Biodiversity and Genetic Resources, InBIO Associate Laboratory / Faculty of Sciences and Technology, University of the Azores</organizationName>
    <positionName>Investigator</positionName>
    <address>
        <deliveryPoint>Campus de Ponta Delgada Rua da Mãe de Deus, s/n Complexo Científico </deliveryPoint>
        <city>Ponta Delgada</city>
        <administrativeArea>São Miguel</administrativeArea>
        <postalCode>9500-321 Ponta Delgada</postalCode>
        <country>PT</country>
    </address>
    <electronicMailAddress>pedro.mv.raposeiro@uac.pt</electronicMailAddress>
          <userId directory="http://orcid.org/">http://orcid.org/0000-0002-7461-0851</userId>
      </creator>
      <creator>
    <individualName>
        <givenName>Hélder</givenName>
      <surName>Faustino</surName>
    </individualName>
    <organizationName>Faculty of Sciences and Technology, University of the Azores</organizationName>
    <positionName>Msstudent</positionName>
    <address>
        <deliveryPoint>Campus de Ponta Delgada Rua da Mãe de Deus, s/n Complexo Científico </deliveryPoint>
        <city>Ponta Delgada</city>
        <administrativeArea>São Miguel</administrativeArea>
        <postalCode>9500-321 Ponta Delgada</postalCode>
        <country>PT</country>
    </address>
    <electronicMailAddress>hfaustino_7@hotmail.com</electronicMailAddress>
      </creator>
      <creator>
    <individualName>
        <givenName>Verónica</givenName>
      <surName>Ferreira</surName>
    </individualName>
    <organizationName>MARE – Marine and Environmental Sciences Centre, Department of Life Sciences, University of Coimbra</organizationName>
    <positionName>Investigator</positionName>
    <address>
        <deliveryPoint>Largo Marquês de Pombal</deliveryPoint>
        <city>Coimbra</city>
        <administrativeArea>Coimbra</administrativeArea>
        <postalCode>3004-517</postalCode>
        <country>PT</country>
    </address>
    <electronicMailAddress>veronica@ci.uc.pt</electronicMailAddress>
          <userId directory="http://orcid.org/">http://orcid.org/0000-0001-7688-2626</userId>
      </creator>
      <creator>
    <individualName>
        <givenName>Vitor</givenName>
      <surName>Gonçalves</surName>
    </individualName>
    <organizationName>CIBIO, Research Center in Biodiversity and Genetic Resources, InBIO Associate Laboratory / Faculty of Sciences and Technology, University of the Azores</organizationName>
    <positionName>Professor</positionName>
    <address>
        <deliveryPoint>Campus de Ponta Delgada Rua da Mãe de Deus, s/n Complexo Científico </deliveryPoint>
        <city>Ponta Delgada</city>
        <administrativeArea>São Miguel</administrativeArea>
        <postalCode>9500-321 Ponta Delgada</postalCode>
        <country>PT</country>
    </address>
    <electronicMailAddress>vitor.mc.goncalves@uac.pt</electronicMailAddress>
          <userId directory="http://orcid.org/">https://orcid.org/0000-0002-5737-296X</userId>
      </creator>
      <metadataProvider>
    <individualName>
        <givenName>Pedro</givenName>
      <surName>Raposeiro</surName>
    </individualName>
    <organizationName>CIBIO, Research Center in Biodiversity and Genetic Resources, InBIO Associate Laboratory / Faculty of Sciences and Technology, University of the Azores</organizationName>
    <positionName>Investigator</positionName>
    <address>
        <deliveryPoint>Campus de Ponta Delgada Rua da Mãe de Deus, s/n Complexo Científico </deliveryPoint>
        <city>Ponta Delgada</city>
        <administrativeArea>São Miguel</administrativeArea>
        <postalCode>9500-321 Ponta Delgada</postalCode>
        <country>PT</country>
    </address>
    <electronicMailAddress>pedro.mv.raposeiro@uac.pt</electronicMailAddress>
          <userId directory="http://orcid.org/">http://orcid.org/0000-0002-7461-0851</userId>
      </metadataProvider>
      <associatedParty>
    <individualName>
        <givenName>Pedro </givenName>
      <surName>M. Raposeiro</surName>
    </individualName>
    <organizationName>CIBIO, Research Center in Biodiversity and Genetic Resources, InBIO Associate Laboratory / Faculty of Sciences and Technology, University of the Azores</organizationName>
    <positionName>Investigator</positionName>
    <address>
        <deliveryPoint>Campus de Ponta Delgada Rua da Mãe de Deus, s/n Complexo Científico </deliveryPoint>
        <city>Ponta Delgada</city>
        <administrativeArea>São Miguel</administrativeArea>
        <postalCode>9500-321 Ponta Delgada</postalCode>
        <country>PT</country>
    </address>
    <electronicMailAddress>pedro.mv.raposeiro@uac.pt</electronicMailAddress>
          <userId directory="http://orcid.org/">http://orcid.org/0000-0002-7461-0851</userId>
    <role>author</role>
      </associatedParty>
      <associatedParty>
    <individualName>
        <givenName>Hélder</givenName>
      <surName>Faustino</surName>
    </individualName>
    <organizationName>CIBIO, Research Center in Biodiversity and Genetic Resources, InBIO Associate Laboratory / Faculty of Sciences and Technology, University of the Azores</organizationName>
    <positionName>MsStudent</positionName>
    <address>
        <deliveryPoint>Campus de Ponta Delgada Rua da Mãe de Deus, s/n Complexo Científico </deliveryPoint>
        <city>Ponta Delgada</city>
        <administrativeArea>São Miguel</administrativeArea>
        <postalCode>9500-321 Ponta Delgada</postalCode>
    </address>
    <electronicMailAddress>hfaustino_7@hotmail.com</electronicMailAddress>
    <role>author</role>
      </associatedParty>
      <associatedParty>
    <individualName>
        <givenName>Verónica</givenName>
      <surName>Ferreira</surName>
    </individualName>
    <organizationName>MARE – Marine and Environmental Sciences Centre, Department of Life Sciences, University of Coimbra</organizationName>
    <positionName>Investigator</positionName>
    <address>
        <deliveryPoint>Largo do Marquês de Pombal</deliveryPoint>
        <city>Coimbra</city>
        <administrativeArea>Coimbra</administrativeArea>
        <postalCode>3004-517 Coimbra</postalCode>
        <country>PT</country>
    </address>
    <electronicMailAddress>veronica@ci.uc.pt</electronicMailAddress>
          <userId directory="http://orcid.org/">http://orcid.org/0000-0001-7688-2626</userId>
    <role>author</role>
      </associatedParty>
      <associatedParty>
    <individualName>
        <givenName>Vitor</givenName>
      <surName>Gonçalves</surName>
    </individualName>
    <organizationName>CIBIO, Research Center in Biodiversity and Genetic Resources, InBIO Associate Laboratory / Faculty of Sciences and Technology, University of the Azores</organizationName>
    <positionName>Professor</positionName>
    <address>
        <deliveryPoint>Campus de Ponta Delgada Rua da Mãe de Deus, s/n Complexo Científico </deliveryPoint>
        <city>Ponta Delgada</city>
        <administrativeArea>São Miguel</administrativeArea>
        <postalCode>9500-321 Ponta Delgada</postalCode>
        <country>PT</country>
    </address>
    <electronicMailAddress>vitor.mc.goncalves@uac.pt</electronicMailAddress>
          <userId directory="http://orcid.org/">https://orcid.org/0000-0002-5737-296X</userId>
    <role>author</role>
      </associatedParty>
  <pubDate>
      2020-04-24
  </pubDate>
  <language>eng</language>
  <abstract>
    <para>This dataset presente the distribution of aquatic hyphomycetes in Madeira island streams.</para>
  </abstract>
      <keywordSet>
            <keyword>Fungi</keyword>
            <keyword>oceanic islands</keyword>
            <keyword>freshwater systems</keyword>
            <keyword>new records</keyword>
        <keywordThesaurus>GBIF Dataset Type Vocabulary: http://rs.gbif.org/vocabulary/gbif/dataset_type.xml</keywordThesaurus>
      </keywordSet>
  <intellectualRights>
    <para>This work is licensed under a <ulink url="http://creativecommons.org/licenses/by/4.0/legalcode"><citetitle>Creative Commons Attribution (CC-BY) 4.0 License</citetitle></ulink>.</para>
  </intellectualRights>
  <coverage>
      <geographicCoverage>
          <geographicDescription>Madeira is a typical oceanic island with unique biodiversity under increasing pressure. Madeira island is located 600 km off the Atlantic coast of North Africa, has an area of 742 km2 and a maximum altitude of 1861 m (Pico Ruivo). Madeira island comprises approximately 126 catchments and 200 streams ranging from 1st to 6th order.</geographicDescription>
        <boundingCoordinates>
          <westBoundingCoordinate>-17.32</westBoundingCoordinate>
          <eastBoundingCoordinate>-16.221</eastBoundingCoordinate>
          <northBoundingCoordinate>33.156</northBoundingCoordinate>
          <southBoundingCoordinate>32.347</southBoundingCoordinate>
        </boundingCoordinates>
      </geographicCoverage>
          <temporalCoverage>
              <rangeOfDates>
                  <beginDate>
                    <calendarDate>2015-04-28</calendarDate>
                  </beginDate>
                <endDate>
                  <calendarDate>2015-05-02</calendarDate>
                </endDate>
              </rangeOfDates>
          </temporalCoverage>
          <taxonomicCoverage>
              <generalTaxonomicCoverage>Aquatic Hyphomycetes</generalTaxonomicCoverage>
              <taxonomicClassification>
                  <taxonRankName>kingdom</taxonRankName>
                <taxonRankValue>Fungi</taxonRankValue>
              </taxonomicClassification>
          </taxonomicCoverage>
  </coverage>
  <maintenance>
    <description>
      <para></para>
    </description>
    <maintenanceUpdateFrequency>unkown</maintenanceUpdateFrequency>
  </maintenance>

      <contact>
    <individualName>
        <givenName>Pedro</givenName>
      <surName>Raposeiro</surName>
    </individualName>
    <organizationName>CIBIO, Research Center in Biodiversity and Genetic Resources, InBIO Associate Laboratory / Faculty of Sciences and Technology, University of the Azores</organizationName>
    <positionName>Investigator</positionName>
    <address>
        <deliveryPoint>Campus de Ponta Delgada Rua da Mãe de Deus, s/n Complexo Científico </deliveryPoint>
        <city>Ponta Delgada</city>
        <administrativeArea>São Miguel</administrativeArea>
        <postalCode>9500-321 Ponta Delgada</postalCode>
        <country>PT</country>
    </address>
    <electronicMailAddress>pedro.mv.raposeiro@uac.pt</electronicMailAddress>
          <userId directory="http://orcid.org/">http://orcid.org/0000-0002-7461-0851</userId>
      </contact>
  <methods>
        <methodStep>
          <description>
            <para>The data has been published as a Darwin Core Archive (DwC-A), which is a standardised format for sharing biodiversity data as a set of one or more data tables. The core data table contains 22 records (taxonID). One extension data table also exists with 300 occurrences.</para>
          </description>
        </methodStep>
      <sampling>
        <studyExtent>
          <description>
            <para>Aquatic hyphomycetes spores were sampled from 40 stream sites distributed by 27 permanent streams on Madeira islands.</para>
          </description>
        </studyExtent>
        <samplingDescription>
          <para>Aquatic hyphomycetes spores were sampled by filtering 5 litres of stream water (47 mm diameter, 8 µm pore size; Whatman GF/C, GE Healthcare Europe GmbH, Little Chalfont, U.K.). The filters were stained with cotton blue in 60% lactic acid (0.05%) and mounted on a slide.</para>
        </samplingDescription>
      </sampling>
  </methods>
  <project id="AquaticMAD">
    <title>Aquatic Hyphomycetes from insular streams (Madeira, Portugal)</title>
      <personnel>
        <individualName>
            <givenName>Pedro </givenName>
          <surName>Raposeiro</surName>
        </individualName>
              <userId directory="http://orcid.org/">http://orcid.org/0000-0002-7461-0851</userId>
        <role>author</role>
      </personnel>
      <funding>
        <para>This work was funded by FCT– Foundation for Science and Technology (IF/00129/2014 and DL57/2016/ ICETA/EEC2018/25).</para>
      </funding>
      <studyAreaDescription>
        <descriptor name="generic"
                    citableClassificationSystem="false">
          <descriptorValue>Madeira is a typical oceanic island with unique biodiversity under increasing pressure. Madeira island is located 600 km off the Atlantic coast of North Africa, has an area of 742 km2 and a maximum altitude of 1861 m (Pico Ruivo). Madeira island comprises approximately 126 catchments and 200 streams ranging from 1st to 6th order.</descriptorValue>
        </descriptor>
      </studyAreaDescription>
  </project>
</dataset>
  <additionalMetadata>
    <metadata>
      <gbif>
          <dateStamp>2020-03-24T10:07:24.381+00:00</dateStamp>
          <hierarchyLevel>dataset</hierarchyLevel>
            <citation>Raposeiro P, Faustino H, Ferreira V, Gonçalves V (2020): Aquatic Hyphomycetes from insular streams (Madeira, Portugal). v1.5. Universidade dos Açores. Dataset/Checklist. http://ipt.gbif.pt/ipt/resource?r=aquaticmad&amp;v=1.5</citation>
          <dc:replaces>932927e7-ef5b-42ca-add3-bd07e0c3b871/v1.5.xml</dc:replaces>
      </gbif>
    </metadata>
  </additionalMetadata>
</eml:eml>
