# Supplementary material for: Aquatic Hyphomycetes from streams on Madeira Island (Portugal)
Source: Biodivers Data J. 2020 Jul 8;8:e53690. doi: 10.3897/BDJ.8.e53690 (PMC7363711; doi:10.3897/BDJ.8.e53690)
Supplement: Supplementary material 4 — Occurrence of the aquatic hyphomycete species found in this study in 15 geographic regions defined based on the geographic location and climatic influence in the western and eastern hemispheres (adapted from Duarte et al. 2016) [file bdj-08-e53690-s004.csv]

Aquatic hyphomycete species	West Sub-arctic	West Boreal	West Northern Temperate	West Tropics	West Southern Temperate	East Sub-arctic	East Boreal	Temperate Europe	Mid-East	Northern Africa	Tropical Africa	Temperate Africa	Temperate Asia	Tropical Asia	Oceania
Alatospora acuminata Ingold	*	*	*	*	*	*	*	*	*	*	*	*	*	*	*
Anguillospora crassa Ingold	*	*	*	*			*	*	*	*	*	*	*	*	*
Articulospora tetracladia Ingold	*	*	*	*	*	*	*	*	*	*	*	*	*	*	*
Aquanectria submersus (H.J. Huds.) L. Lombard & Crous, in Lombard, van der Merwe, Groenewald & Crous			*	*				*	*	*			*	*
Campylospora chaetocladia Ranzoni			*	*	*			*	*	*	*	*	*	*	*
Clavariopsis aquatica De Wild.		*	*	*	*	*	*	*	*	*	*	*	*	*	*
Clavariopsis brachycladia Tubaki				*				*					*	*
Clavatospora longibrachiata (Ingold) Sv. Nilsson ex Marvanová & Sv. Nilsson	*	*	*	*	*	*	*	*	*	*		*	*	*	*
Fontanospora eccentrica (R.H. Petersen) Dyko	*		*	*	*	*	*	*					*	*	*
Geniculospora inflata (Ingold) Sv. Nilsson ex Marvanová & Sv. Nilsson	*	*	*	*		*	*	*	*	*		*	*	*	*
Lemonniera aquatica De Wild.	*	*	*	*	*	*	*	*	*	*	*	*	*	*	*
Lunulospora curvula Ingold		*	*	*	*		*	*	*	*	*	*	*	*	*
Neonectria lugdunensis (Sacc. & Therry) L. Lombard & Crous, in Lombard, van der Merwe, Groenewald & Crous 2014	*	*	*		*	*	*	*	*		*	*	*	*	*
Mycofalcella calcarata Marvanová, Om-Kalth. & J. Webster			*					*				*			*
Tetrachaetum elegans Ingold		*	*	*	*	*	*	*	*		*	*	*	*	*
Tetracladium furcatum Descals		*	*	*			*	*	*	*		*	*	*
Tetracladium marchalianum De Wild.		*	*	*	*	*	*	*	*	*	*	*	*	*	*
Tetracladium setigerum (Grove) Ingold		*	*	*	*	*	*	*	*		*	*	*	*	*
Tricladium chaetocladium Ingold			*	*		*	*	*				*	*	*	*
Triscelophorus acuminatus Nawawi			*	*				*			*	*	*	*	*
Triscelophorus monosporus Ingold		*	*	*	*		*	*	*	*	*	*	*	*	*
