# Supplementary material for: Aquatic Hyphomycetes from streams on Madeira Island (Portugal)
Source: Biodivers Data J. 2020 Jul 8;8:e53690. doi: 10.3897/BDJ.8.e53690 (PMC7363711; doi:10.3897/BDJ.8.e53690)
Supplement: XML Treatment for Aquanectria submersa [file BDJ.8.e53690-treatment3.xml]

<!DOCTYPE tp:taxon-treatment
  PUBLIC "-//TaxonX//DTD Taxonomic Treatment Publishing DTD v0 20100105//EN" "tax-treatment-NSO.dtd">
<tp:taxon-treatment xmlns:tp="http://www.plazi.org/taxpub"><tp:treatment-meta><mixed-citation publication-type="journal"><person-group><name><surname>Raposeiro</surname><given-names>Pedro M.</given-names></name><name><surname>Faustino</surname><given-names>Hélder</given-names></name><name><surname>Ferreira</surname><given-names>Verónica</given-names></name><name><surname>Gonçalves</surname><given-names>Vítor</given-names></name></person-group><article-title>Aquatic <tp:taxon-name><tp:taxon-name-part taxon-name-part-type="above-genus">Hyphomycetes</tp:taxon-name-part></tp:taxon-name> from streams on Madeira Island (Portugal)</article-title><source>Biodivers Data J</source><day>08</day><month>7</month><year>2020</year><volume>8</volume><pub-id pub-id-type="doi">10.3897/BDJ.8.e53690</pub-id></mixed-citation></tp:treatment-meta><tp:nomenclature><tp:taxon-name><object-id xmlns:xlink="http://www.w3.org/1999/xlink" content-type="arpha" xlink:type="simple">672BA860-8D1E-5A9B-9963-0C35130DCB8E</object-id><tp:taxon-name-part taxon-name-part-type="genus">Aquanectria</tp:taxon-name-part> <tp:taxon-name-part taxon-name-part-type="species">submersa</tp:taxon-name-part></tp:taxon-name><tp:taxon-authority>(H.J. Huds.) L. Lombard &amp; Crous, in Lombard, van der Merwe, Groenewald &amp; Crous, Stud. Mycol. 80: 207 (2015)</tp:taxon-authority></tp:nomenclature><tp:treatment-sec sec-type="Distribution"><title>Distribution</title><p>Cosmopolitan (<xref ref-type="bibr" rid="B5757094">Duarte et al. 2016a</xref>).</p></tp:treatment-sec><tp:treatment-sec sec-type="Notes"><title>Notes</title><p><underline>Madeira distribution</underline>: Stream in agricultural and natural areas at low to moderate altitude: Ribeira de São Vicente (MAD04); Ribeira Brava (MAD07); Ribeira do Juncal (MAD14, MAD15); Ribeira do Faial (MAD16); Ribeira da Janela (MAD21); Ribeira de São Roque do Faial (MAD33); Ribeira dos Arcos (MAD36); Ribeira de São Jorge (MAD17); Ribeira da Fonte do Bugio (MAD39).</p><p><underline>Habitat</underline>: Submerged leaf litter [e.g. <italic><tp:taxon-name><tp:taxon-name-part taxon-name-part-type="genus" reg="Alnus">Alnus</tp:taxon-name-part> <tp:taxon-name-part taxon-name-part-type="species" reg="glutinosa">glutinosa</tp:taxon-name-part></tp:taxon-name></italic>, <italic><tp:taxon-name><tp:taxon-name-part taxon-name-part-type="genus" reg="Eucalyptus">Eucalyptus</tp:taxon-name-part> <tp:taxon-name-part taxon-name-part-type="species" reg="globulus">globulus</tp:taxon-name-part></tp:taxon-name></italic> (<xref ref-type="bibr" rid="B5757114">Duarte et al. 2006</xref>, <xref ref-type="bibr" rid="B5757219">Gonçalves et al. 2007</xref>)]</p></tp:treatment-sec><ref-list><ref id="B5757094"><element-citation xmlns:xlink="http://www.w3.org/1999/xlink" publication-type="article" xlink:type="simple"><person-group person-group-type="author"><name name-style="western"><surname>Duarte</surname><given-names>Sofia</given-names></name><name name-style="western"><surname>Bärlocher</surname><given-names>Felix</given-names></name><name name-style="western"><surname>Pascoal</surname><given-names>Cláudia</given-names></name><name name-style="western"><surname>Cássio</surname><given-names>Fernanda</given-names></name></person-group><year>2016</year><article-title>Biogeography of aquatic <tp:taxon-name><tp:taxon-name-part taxon-name-part-type="above-genus">hyphomycetes</tp:taxon-name-part></tp:taxon-name>: current knowledge and future perspectives</article-title><source>Fungal Ecology</source><volume>19</volume><fpage>169</fpage><lpage>181</lpage><pub-id pub-id-type="doi">10.1016/j.funeco.2015.06.002</pub-id></element-citation></ref><ref id="B5757114"><element-citation xmlns:xlink="http://www.w3.org/1999/xlink" publication-type="article" xlink:type="simple"><person-group person-group-type="author"><name name-style="western"><surname>Duarte</surname><given-names>Sofia</given-names></name><name name-style="western"><surname>Pascoal</surname><given-names>Cláudia</given-names></name><name name-style="western"><surname>Cássio</surname><given-names>Fernanda</given-names></name><name name-style="western"><surname>Bärlocher</surname><given-names>Felix</given-names></name></person-group><year>2006</year><article-title>Aquatic hyphomycete diversity and identity affect leaf litter decomposition in microcosms</article-title><source>Oecologia</source><volume>147</volume><issue>4</issue><fpage>658</fpage><lpage>666</lpage><pub-id pub-id-type="doi">10.1007/s00442-005-0300-4</pub-id></element-citation></ref><ref id="B5757219"><element-citation xmlns:xlink="http://www.w3.org/1999/xlink" publication-type="article" xlink:type="simple"><person-group person-group-type="author"><name name-style="western"><surname>Gonçalves</surname><given-names>A. L.</given-names></name><name name-style="western"><surname>Gama</surname><given-names>A. M.</given-names></name><name name-style="western"><surname>Ferreira</surname><given-names>V.</given-names></name><name name-style="western"><surname>Graça</surname><given-names>M. A. S.</given-names></name><name name-style="western"><surname>Canhoto</surname><given-names>C.</given-names></name></person-group><year>2007</year><article-title>The breakdown of blue gum (<italic><tp:taxon-name><tp:taxon-name-part taxon-name-part-type="genus" reg="Eucalyptus">Eucalyptus</tp:taxon-name-part> <tp:taxon-name-part taxon-name-part-type="species" reg="globulus">globulus</tp:taxon-name-part></tp:taxon-name></italic> Labill.) bark in a Portuguese stream</article-title><source>Fundamental and Applied Limnology / Archiv fur Hydrobiologie</source><volume>168</volume><issue>4</issue><fpage>307</fpage><lpage>315</lpage><pub-id pub-id-type="doi">10.1127/1863-9135/2007/0168-0307</pub-id></element-citation></ref></ref-list></tp:taxon-treatment>
