# Supplementary material for: Aquatic Hyphomycetes from streams on Madeira Island (Portugal)
Source: Biodivers Data J. 2020 Jul 8;8:e53690. doi: 10.3897/BDJ.8.e53690 (PMC7363711; doi:10.3897/BDJ.8.e53690)
Supplement: XML Treatment for Geniculospora inflata [file BDJ.8.e53690-treatment9.xml]

<!DOCTYPE tp:taxon-treatment
  PUBLIC "-//TaxonX//DTD Taxonomic Treatment Publishing DTD v0 20100105//EN" "tax-treatment-NSO.dtd">
<tp:taxon-treatment xmlns:tp="http://www.plazi.org/taxpub"><tp:treatment-meta><mixed-citation publication-type="journal"><person-group><name><surname>Raposeiro</surname><given-names>Pedro M.</given-names></name><name><surname>Faustino</surname><given-names>Hélder</given-names></name><name><surname>Ferreira</surname><given-names>Verónica</given-names></name><name><surname>Gonçalves</surname><given-names>Vítor</given-names></name></person-group><article-title>Aquatic <tp:taxon-name><tp:taxon-name-part taxon-name-part-type="above-genus">Hyphomycetes</tp:taxon-name-part></tp:taxon-name> from streams on Madeira Island (Portugal)</article-title><source>Biodivers Data J</source><day>08</day><month>7</month><year>2020</year><volume>8</volume><pub-id pub-id-type="doi">10.3897/BDJ.8.e53690</pub-id></mixed-citation></tp:treatment-meta><tp:nomenclature><tp:taxon-name><object-id xmlns:xlink="http://www.w3.org/1999/xlink" content-type="arpha" xlink:type="simple">15B4E8EC-42DF-52E6-B357-42CBE90D2558</object-id><tp:taxon-name-part taxon-name-part-type="genus">Geniculospora</tp:taxon-name-part> <tp:taxon-name-part taxon-name-part-type="species">inflata</tp:taxon-name-part></tp:taxon-name><tp:taxon-authority>(Ingold) Sv. Nilsson ex Marvanová &amp; Sv. Nilsson, Trans. Br. mycol. Soc. 57 (3): 532 (1971)</tp:taxon-authority></tp:nomenclature><tp:treatment-sec sec-type="Distribution"><title>Distribution</title><p>Cosmopolitan (<xref ref-type="bibr" rid="B5757094">Duarte et al. 2016a</xref>).</p></tp:treatment-sec><tp:treatment-sec sec-type="Notes"><title>Notes</title><p>Madeira distribution: Streams in natural areas at high altitude: Ribeira da Janela (MAD24, MAD26); Ribeira do Córrego do Arrochete (MAD30).</p><p><underline>Habitat:</underline> Submerged leaf litter [e.g. <italic><tp:taxon-name><tp:taxon-name-part taxon-name-part-type="genus" reg="Alnus">Alnus</tp:taxon-name-part> <tp:taxon-name-part taxon-name-part-type="species" reg="glutinosa">glutinosa</tp:taxon-name-part></tp:taxon-name></italic> (<xref ref-type="bibr" rid="B5757403">Menéndez et al. 2012</xref>)].</p></tp:treatment-sec><ref-list><ref id="B5757094"><element-citation xmlns:xlink="http://www.w3.org/1999/xlink" publication-type="article" xlink:type="simple"><person-group person-group-type="author"><name name-style="western"><surname>Duarte</surname><given-names>Sofia</given-names></name><name name-style="western"><surname>Bärlocher</surname><given-names>Felix</given-names></name><name name-style="western"><surname>Pascoal</surname><given-names>Cláudia</given-names></name><name name-style="western"><surname>Cássio</surname><given-names>Fernanda</given-names></name></person-group><year>2016</year><article-title>Biogeography of aquatic <tp:taxon-name><tp:taxon-name-part taxon-name-part-type="above-genus">hyphomycetes</tp:taxon-name-part></tp:taxon-name>: current knowledge and future perspectives</article-title><source>Fungal Ecology</source><volume>19</volume><fpage>169</fpage><lpage>181</lpage><pub-id pub-id-type="doi">10.1016/j.funeco.2015.06.002</pub-id></element-citation></ref><ref id="B5757403"><element-citation xmlns:xlink="http://www.w3.org/1999/xlink" publication-type="article" xlink:type="simple"><person-group person-group-type="author"><name name-style="western"><surname>Menéndez</surname><given-names>Margarita</given-names></name><name name-style="western"><surname>Descals</surname><given-names>Enrique</given-names></name><name name-style="western"><surname>Riera</surname><given-names>Tecla</given-names></name><name name-style="western"><surname>Moya</surname><given-names>Oscar</given-names></name></person-group><year>2012</year><article-title>Effect of small reservoirs on leaf litter decomposition in Mediterranean headwater streams</article-title><source>Hydrobiologia</source><volume>691</volume><issue>1</issue><fpage>135</fpage><lpage>146</lpage><pub-id pub-id-type="doi">10.1007/s10750-012-1064-6</pub-id></element-citation></ref></ref-list></tp:taxon-treatment>
