# Supplementary material for: Aquatic Hyphomycetes from streams on Madeira Island (Portugal)
Source: Biodivers Data J. 2020 Jul 8;8:e53690. doi: 10.3897/BDJ.8.e53690 (PMC7363711; doi:10.3897/BDJ.8.e53690)
Supplement: XML Treatment for Mycofalcella calcarata [file BDJ.8.e53690-treatment13.xml]

<!DOCTYPE tp:taxon-treatment
  PUBLIC "-//TaxonX//DTD Taxonomic Treatment Publishing DTD v0 20100105//EN" "tax-treatment-NSO.dtd">
<tp:taxon-treatment xmlns:tp="http://www.plazi.org/taxpub"><tp:treatment-meta><mixed-citation publication-type="journal"><person-group><name><surname>Raposeiro</surname><given-names>Pedro M.</given-names></name><name><surname>Faustino</surname><given-names>Hélder</given-names></name><name><surname>Ferreira</surname><given-names>Verónica</given-names></name><name><surname>Gonçalves</surname><given-names>Vítor</given-names></name></person-group><article-title>Aquatic <tp:taxon-name><tp:taxon-name-part taxon-name-part-type="above-genus">Hyphomycetes</tp:taxon-name-part></tp:taxon-name> from streams on Madeira Island (Portugal)</article-title><source>Biodivers Data J</source><day>08</day><month>7</month><year>2020</year><volume>8</volume><pub-id pub-id-type="doi">10.3897/BDJ.8.e53690</pub-id></mixed-citation></tp:treatment-meta><tp:nomenclature><tp:taxon-name><object-id xmlns:xlink="http://www.w3.org/1999/xlink" content-type="arpha" xlink:type="simple">2C7206C5-41F1-55B0-81DD-50EACEDD8BE9</object-id><tp:taxon-name-part taxon-name-part-type="genus">Mycofalcella</tp:taxon-name-part> <tp:taxon-name-part taxon-name-part-type="species">calcarata</tp:taxon-name-part></tp:taxon-name><tp:taxon-authority>Marvanová, Om-Kalth. &amp; J. Webster, Nova Hedwigia 56 (3-4): 402 (1993)</tp:taxon-authority></tp:nomenclature><tp:treatment-sec sec-type="Distribution"><title>Distribution</title><p>Cosmopolitian (<xref ref-type="bibr" rid="B5757465">Sales et al. 2015</xref>, <xref ref-type="bibr" rid="B5757094">Duarte et al. 2016a</xref>).</p></tp:treatment-sec><tp:treatment-sec sec-type="Notes"><title>Notes</title><p><underline>Madeira distribution</underline>: Streams in agricultural and natural areas at moderate altitude: Ribeira Brava (MAD02, MAD07, MAD08); Ribeira de São Vicente (MAD04); Ribeira Primeira (MAD18); Ribeiro Frio (MAD29).</p><p><underline>Habitat</underline>: Submerged leaf litter [e.g. <italic><tp:taxon-name><tp:taxon-name-part taxon-name-part-type="genus" reg="Alnus">Alnus</tp:taxon-name-part> <tp:taxon-name-part taxon-name-part-type="species" reg="glutinosa">glutinosa</tp:taxon-name-part></tp:taxon-name></italic>, <italic><tp:taxon-name><tp:taxon-name-part taxon-name-part-type="genus" reg="Pittosporum">Pittosporum</tp:taxon-name-part> <tp:taxon-name-part taxon-name-part-type="species" reg="undulatum">undulatum</tp:taxon-name-part></tp:taxon-name>, <tp:taxon-name><tp:taxon-name-part taxon-name-part-type="genus" reg="Quercus">Quercus</tp:taxon-name-part> <tp:taxon-name-part taxon-name-part-type="species" reg="robur">robur</tp:taxon-name-part></tp:taxon-name></italic> (<xref ref-type="bibr" rid="B5757074">Cornut et al. 2010</xref>, <xref ref-type="bibr" rid="B5855231">Duarte et al. 2016b</xref>, <xref ref-type="bibr" rid="B5757176">Ferreira et al. 2016b</xref>)].</p></tp:treatment-sec><ref-list><ref id="B5757465"><element-citation xmlns:xlink="http://www.w3.org/1999/xlink" publication-type="article" xlink:type="simple"><person-group person-group-type="author"><name name-style="western"><surname>Sales</surname><given-names>M. A.</given-names></name><name name-style="western"><surname>Gonçalves</surname><given-names>J. F.</given-names></name><name name-style="western"><surname>Dahora</surname><given-names>J. S.</given-names></name><name name-style="western"><surname>Medeiros</surname><given-names>A. O.</given-names></name></person-group><year>2015</year><article-title>Influence of leaf quality in microbial decomposition in a headwater stream in the Brazilian Cerrado: a 1-year study</article-title><source>Microbial Ecology</source><volume>69</volume><issue>1</issue><fpage>84</fpage><lpage>94</lpage><pub-id pub-id-type="doi">10.1007/s00248-014-0467-5</pub-id></element-citation></ref><ref id="B5757094"><element-citation xmlns:xlink="http://www.w3.org/1999/xlink" publication-type="article" xlink:type="simple"><person-group person-group-type="author"><name name-style="western"><surname>Duarte</surname><given-names>Sofia</given-names></name><name name-style="western"><surname>Bärlocher</surname><given-names>Felix</given-names></name><name name-style="western"><surname>Pascoal</surname><given-names>Cláudia</given-names></name><name name-style="western"><surname>Cássio</surname><given-names>Fernanda</given-names></name></person-group><year>2016</year><article-title>Biogeography of aquatic <tp:taxon-name><tp:taxon-name-part taxon-name-part-type="above-genus">hyphomycetes</tp:taxon-name-part></tp:taxon-name>: current knowledge and future perspectives</article-title><source>Fungal Ecology</source><volume>19</volume><fpage>169</fpage><lpage>181</lpage><pub-id pub-id-type="doi">10.1016/j.funeco.2015.06.002</pub-id></element-citation></ref><ref id="B5757074"><element-citation xmlns:xlink="http://www.w3.org/1999/xlink" publication-type="article" xlink:type="simple"><person-group person-group-type="author"><name name-style="western"><surname>Cornut</surname><given-names>Julien</given-names></name><name name-style="western"><surname>Elger</surname><given-names>Arnaud</given-names></name><name name-style="western"><surname>Lambrigot</surname><given-names>Didier</given-names></name><name name-style="western"><surname>Marmonier</surname><given-names>Pierre</given-names></name><name name-style="western"><surname>Chauvet</surname><given-names>Eric</given-names></name></person-group><year>2010</year><article-title>Early stages of leaf decomposition are mediated by aquatic <tp:taxon-name><tp:taxon-name-part taxon-name-part-type="kingdom">fungi</tp:taxon-name-part></tp:taxon-name> in the hyporheic zone of woodland streams</article-title><source>Freshwater Biology</source><volume>55</volume><issue>12</issue><fpage>2541</fpage><lpage>2556</lpage><pub-id pub-id-type="doi">10.1111/j.1365-2427.2010.02483.x</pub-id></element-citation></ref><ref id="B5855231"><element-citation xmlns:xlink="http://www.w3.org/1999/xlink" publication-type="article" xlink:type="simple"><person-group person-group-type="author"><name name-style="western"><surname>Duarte</surname><given-names>Sofia</given-names></name><name name-style="western"><surname>Cássio</surname><given-names>Fernanda</given-names></name><name name-style="western"><surname>Ferreira</surname><given-names>Verónica</given-names></name><name name-style="western"><surname>Canhoto</surname><given-names>Cristina</given-names></name><name name-style="western"><surname>Pascoal</surname><given-names>Cláudia</given-names></name></person-group><year>2016</year><article-title>Seasonal variability may affect microbial decomposers and leaf decomposition more than warming in streams</article-title><source>Microbial Ecology</source><volume>72</volume><issue>2</issue><fpage>263</fpage><lpage>276</lpage><pub-id pub-id-type="doi">10.1007/s00248-016-0780-2</pub-id></element-citation></ref><ref id="B5757176"><element-citation xmlns:xlink="http://www.w3.org/1999/xlink" publication-type="article" xlink:type="simple"><person-group person-group-type="author"><name name-style="western"><surname>Ferreira</surname><given-names>V.</given-names></name><name name-style="western"><surname>Raposeiro</surname><given-names>P. M.</given-names></name><name name-style="western"><surname>Pereira</surname><given-names>A.</given-names></name><name name-style="western"><surname>Cruz</surname><given-names>A.</given-names></name><name name-style="western"><surname>Costa</surname><given-names>A. C.</given-names></name><name name-style="western"><surname>Graça</surname><given-names>M. A.S.</given-names></name><name name-style="western"><surname>Gonçalves</surname><given-names>V.</given-names></name></person-group><year>2016</year><article-title>Leaf litter decomposition in remote oceanic islands streams is driven by microbes and depends on litter quality and environmental conditions</article-title><source>Freshwater Biology</source><volume>61</volume><fpage>783</fpage><lpage>799</lpage><pub-id pub-id-type="doi">10.1111/fwb.12749</pub-id></element-citation></ref></ref-list></tp:taxon-treatment>
