# Supplementary material for: Aquatic Hyphomycetes from streams on Madeira Island (Portugal)
Source: Biodivers Data J. 2020 Jul 8;8:e53690. doi: 10.3897/BDJ.8.e53690 (PMC7363711; doi:10.3897/BDJ.8.e53690)
Supplement: XML Treatment for Neonectria lugdunensis [file BDJ.8.e53690-treatment14.xml]

<!DOCTYPE tp:taxon-treatment
  PUBLIC "-//TaxonX//DTD Taxonomic Treatment Publishing DTD v0 20100105//EN" "tax-treatment-NSO.dtd">
<tp:taxon-treatment xmlns:tp="http://www.plazi.org/taxpub"><tp:treatment-meta><mixed-citation publication-type="journal"><person-group><name><surname>Raposeiro</surname><given-names>Pedro M.</given-names></name><name><surname>Faustino</surname><given-names>Hélder</given-names></name><name><surname>Ferreira</surname><given-names>Verónica</given-names></name><name><surname>Gonçalves</surname><given-names>Vítor</given-names></name></person-group><article-title>Aquatic <tp:taxon-name><tp:taxon-name-part taxon-name-part-type="above-genus">Hyphomycetes</tp:taxon-name-part></tp:taxon-name> from streams on Madeira Island (Portugal)</article-title><source>Biodivers Data J</source><day>08</day><month>7</month><year>2020</year><volume>8</volume><pub-id pub-id-type="doi">10.3897/BDJ.8.e53690</pub-id></mixed-citation></tp:treatment-meta><tp:nomenclature><tp:taxon-name><object-id xmlns:xlink="http://www.w3.org/1999/xlink" content-type="arpha" xlink:type="simple">9B3C3176-C801-5961-B75C-48C31DFB8EED</object-id><tp:taxon-name-part taxon-name-part-type="genus">Neonectria</tp:taxon-name-part> <tp:taxon-name-part taxon-name-part-type="species">lugdunensis</tp:taxon-name-part></tp:taxon-name><tp:taxon-authority>(Sacc. &amp; Therry) L. Lombard &amp; Crous, in Lombard, van der Merwe, Groenewald &amp; Crous, Phytopath. Mediterr. 53(3): 528 (2014)</tp:taxon-authority></tp:nomenclature><tp:treatment-sec sec-type="Distribution"><title>Distribution</title><p>Cosmopolitan (<xref ref-type="bibr" rid="B5757094">Duarte et al. 2016a</xref>).</p></tp:treatment-sec><tp:treatment-sec sec-type="Notes"><title>Notes</title><p><underline>Madeira distribution</underline>: Streams in urban, agricultural and natural areas at low to high altitude: Ribeira Brava (MAD02); Ribeira da Vargem (MAD03); Ribeira Brava (MAD07, MAD08); Ribeira dos Socorridos (MAD09); Ribeira do Juncal (MAD14, MAD15); Ribeira do Machico (MAD17); Ribeira Primeira (MAD18); Ribeira da Janela (MAD26, MAD27); Ribeira do Alecrim (MAD28); Ribeira do Córrego do Arrochete (MAD30).</p><p><underline>Habitat</underline>: Submerged leaf litter [e.g. <italic><tp:taxon-name><tp:taxon-name-part taxon-name-part-type="genus" reg="Acacia">Acacia</tp:taxon-name-part> <tp:taxon-name-part taxon-name-part-type="species" reg="melanoxylon">melanoxylon</tp:taxon-name-part></tp:taxon-name></italic>, <italic><tp:taxon-name><tp:taxon-name-part taxon-name-part-type="genus" reg="Acer">Acer</tp:taxon-name-part> <tp:taxon-name-part taxon-name-part-type="species" reg="rubrum">rubrum</tp:taxon-name-part></tp:taxon-name></italic>, <italic><tp:taxon-name><tp:taxon-name-part taxon-name-part-type="genus" reg="Clethra">Clethra</tp:taxon-name-part> <tp:taxon-name-part taxon-name-part-type="species" reg="arborea">arborea</tp:taxon-name-part></tp:taxon-name></italic>, <italic><tp:taxon-name><tp:taxon-name-part taxon-name-part-type="genus" reg="Cryptomeria">Cryptomeria</tp:taxon-name-part> <tp:taxon-name-part taxon-name-part-type="species" reg="japonica">japonica</tp:taxon-name-part></tp:taxon-name></italic>, <italic><tp:taxon-name><tp:taxon-name-part taxon-name-part-type="genus" reg="Eucalyptus">Eucalyptus</tp:taxon-name-part> <tp:taxon-name-part taxon-name-part-type="species" reg="globulus">globulus</tp:taxon-name-part></tp:taxon-name></italic> Labill., <italic><tp:taxon-name><tp:taxon-name-part taxon-name-part-type="genus" reg="Ilex">Ilex</tp:taxon-name-part> <tp:taxon-name-part taxon-name-part-type="species" reg="perado">perado</tp:taxon-name-part></tp:taxon-name>, <tp:taxon-name><tp:taxon-name-part taxon-name-part-type="genus" reg="Pittosporum">Pittosporum</tp:taxon-name-part> <tp:taxon-name-part taxon-name-part-type="species" reg="undulatum">undulatum</tp:taxon-name-part></tp:taxon-name></italic>, <italic><tp:taxon-name><tp:taxon-name-part taxon-name-part-type="genus" reg="Rhododendron">Rhododendron</tp:taxon-name-part> <tp:taxon-name-part taxon-name-part-type="species" reg="maximum">maximum</tp:taxon-name-part></tp:taxon-name></italic> (<xref ref-type="bibr" rid="B5757293">Gulis and Suberkropp 2003</xref>, <xref ref-type="bibr" rid="B5757146">Ferreira et al. 2006b</xref>, <xref ref-type="bibr" rid="B5757219">Gonçalves et al. 2007</xref>, <xref ref-type="bibr" rid="B5757134">Ferreira et al. 2016a</xref>, <xref ref-type="bibr" rid="B5757156">Ferreira et al. 2017</xref>)].</p></tp:treatment-sec><ref-list><ref id="B5757094"><element-citation xmlns:xlink="http://www.w3.org/1999/xlink" publication-type="article" xlink:type="simple"><person-group person-group-type="author"><name name-style="western"><surname>Duarte</surname><given-names>Sofia</given-names></name><name name-style="western"><surname>Bärlocher</surname><given-names>Felix</given-names></name><name name-style="western"><surname>Pascoal</surname><given-names>Cláudia</given-names></name><name name-style="western"><surname>Cássio</surname><given-names>Fernanda</given-names></name></person-group><year>2016</year><article-title>Biogeography of aquatic <tp:taxon-name><tp:taxon-name-part taxon-name-part-type="above-genus">hyphomycetes</tp:taxon-name-part></tp:taxon-name>: current knowledge and future perspectives</article-title><source>Fungal Ecology</source><volume>19</volume><fpage>169</fpage><lpage>181</lpage><pub-id pub-id-type="doi">10.1016/j.funeco.2015.06.002</pub-id></element-citation></ref><ref id="B5757293"><element-citation xmlns:xlink="http://www.w3.org/1999/xlink" publication-type="article" xlink:type="simple"><person-group person-group-type="author"><name name-style="western"><surname>Gulis</surname><given-names>V.</given-names></name><name name-style="western"><surname>Suberkropp</surname><given-names>K.</given-names></name></person-group><year>2003</year><article-title>Leaf litter decomposition and microbial activity in nutrient-enriched and unaltered reaches of a headwater stream</article-title><source>Freshwater Biology</source><volume>48</volume><issue>1</issue><fpage>123</fpage><lpage>134</lpage><pub-id pub-id-type="doi">10.1046/j.1365-2427.2003.00985.x</pub-id></element-citation></ref><ref id="B5757146"><element-citation xmlns:xlink="http://www.w3.org/1999/xlink" publication-type="article" xlink:type="simple"><person-group person-group-type="author"><name name-style="western"><surname>Ferreira</surname><given-names>V.</given-names></name><name name-style="western"><surname>Elosegi</surname><given-names>A.</given-names></name><name name-style="western"><surname>Gulis</surname><given-names>V.</given-names></name><name name-style="western"><surname>Pozo</surname><given-names>J.</given-names></name></person-group><year>2006</year><article-title><tp:taxon-name><tp:taxon-name-part taxon-name-part-type="genus" reg="Eucalyptus">Eucalyptus</tp:taxon-name-part></tp:taxon-name> plantations affect fungal communities associated with leaf-litter decomposition in Iberian streams</article-title><source>Archiv für Hydrobiologie</source><volume>166</volume><issue>4</issue><fpage>467</fpage><lpage>490</lpage><pub-id pub-id-type="doi">10.1127/0003-9136/2006/0166-0467</pub-id></element-citation></ref><ref id="B5757219"><element-citation xmlns:xlink="http://www.w3.org/1999/xlink" publication-type="article" xlink:type="simple"><person-group person-group-type="author"><name name-style="western"><surname>Gonçalves</surname><given-names>A. L.</given-names></name><name name-style="western"><surname>Gama</surname><given-names>A. M.</given-names></name><name name-style="western"><surname>Ferreira</surname><given-names>V.</given-names></name><name name-style="western"><surname>Graça</surname><given-names>M. A. S.</given-names></name><name name-style="western"><surname>Canhoto</surname><given-names>C.</given-names></name></person-group><year>2007</year><article-title>The breakdown of blue gum (<italic><tp:taxon-name><tp:taxon-name-part taxon-name-part-type="genus" reg="Eucalyptus">Eucalyptus</tp:taxon-name-part> <tp:taxon-name-part taxon-name-part-type="species" reg="globulus">globulus</tp:taxon-name-part></tp:taxon-name></italic> Labill.) bark in a Portuguese stream</article-title><source>Fundamental and Applied Limnology / Archiv fur Hydrobiologie</source><volume>168</volume><issue>4</issue><fpage>307</fpage><lpage>315</lpage><pub-id pub-id-type="doi">10.1127/1863-9135/2007/0168-0307</pub-id></element-citation></ref><ref id="B5757134"><element-citation xmlns:xlink="http://www.w3.org/1999/xlink" publication-type="article" xlink:type="simple"><person-group person-group-type="author"><name name-style="western"><surname>Ferreira</surname><given-names>Verónica</given-names></name><name name-style="western"><surname>Castela</surname><given-names>José</given-names></name><name name-style="western"><surname>Rosa</surname><given-names>Paulo</given-names></name><name name-style="western"><surname>Tonin</surname><given-names>Alan Mosele</given-names></name><name name-style="western"><surname>Boyero</surname><given-names>Luz</given-names></name><name name-style="western"><surname>Graça</surname><given-names>Manuel A. S.</given-names></name></person-group><year>2016</year><article-title>Aquatic <tp:taxon-name><tp:taxon-name-part taxon-name-part-type="above-genus">hyphomycetes</tp:taxon-name-part></tp:taxon-name>, benthic macroinvertebrates and leaf litter decomposition in streams naturally differing in riparian vegetation</article-title><source>Aquatic Ecology</source><volume>50</volume><issue>4</issue><fpage>711</fpage><lpage>725</lpage><pub-id pub-id-type="doi">10.1007/s10452-016-9588-x</pub-id></element-citation></ref><ref id="B5757156"><element-citation xmlns:xlink="http://www.w3.org/1999/xlink" publication-type="article" xlink:type="simple"><person-group person-group-type="author"><name name-style="western"><surname>Ferreira</surname><given-names>Verónica</given-names></name><name name-style="western"><surname>Faustino</surname><given-names>Hélder</given-names></name><name name-style="western"><surname>Raposeiro</surname><given-names>Pedro M.</given-names></name><name name-style="western"><surname>Gonçalves</surname><given-names>Vítor</given-names></name></person-group><year>2017</year><article-title>Replacement of native forests by conifer plantations affects fungal decomposer community structure but not litter decomposition in Atlantic island streams</article-title><source>Forest Ecology and Management</source><volume>389</volume><fpage>323</fpage><lpage>330</lpage><uri xlink:type="simple">http://www.sciencedirect.com/science/article/pii/S0378112716310295</uri><pub-id pub-id-type="doi">10.1016/j.foreco.2017.01.004</pub-id></element-citation></ref></ref-list></tp:taxon-treatment>
